# Supplementary material for: The Association of Cigarette Smoking With Depression and Anxiety: A Systematic Review
Source: Nicotine Tob Res. 2016 May 19;19(1):3–13. doi: 10.1093/ntr/ntw140 (PMC5157710; doi:10.1093/ntr/ntw140)
Supplement: Supplementary Data [file supp_ntw140_Fluharty_Smoking_Depression_Supplementary_Table_S1.xlsx]

## Sheet: Sheet1
Supplementary Table S1: Included studies
	First author	Year	Length to follow up	Sample size	Participant population	% Female	Age at baseline	Study country	Smoking categories	Main outcome
1	Albers	2002	4 years	552	General population	0.5	13.4	United States	Smoking status	Smoking at baseline impacted depressive symptoms at follow-up.
2	Almeida	2013	8 years	4636	General population	0	65	Australia	Smoking status	Women smokers had greater probability of becoming depressed.
3	Anda	1990	1 year	2963	General population	0.57	24 to 76	United States	Smoking status	Percentage of current smokers increased as CES-D scores increased.
4	Aneshensel	1983	1 year	742	General population	n/a	18	United States	Smoking status	There was moderate correlation between smoking and depression, but did not appear to be a causal effect.
5	Anstey	2007	8 years	1116	Elderly in residential care	n/a	n/a	Australia	Smoking status	Current smoking was not a predictor of depression.
6	Appleton	2013	10 years	8137	General population	0	54.8	France and United Kingdom	Smoking status	Lifetime smoking was associated with onset of depression.
7	Audrain-McGovern	2004	4 years	968	General population	0.52	9th grade	United States	Smoking trajectory	Adolescents with depression were more likely to be early adopting smokers.
8	Audrain-McGovern	2004	2 years	615	General population	0.54	9th grade	United States	Smoking status	Association of depression and smoking status; the presence of DRD2 A1 allele nearly doubled the odds of smoking status.
9	Audrain-McGovern	2006	4 years	1053	General population	0.52	9th grade	United States	Smoking status	Depressive symptoms did not have an effect on smoking progression.
10	Audrain-McGovern	2009	4 years	1039	General population	0.53	9th grade	United States	Smoking status	Bidirectional relationship between adolescent smoking and depression.
11	Audrain-McGovern	2011	4 years	834	General population	0.52	18	United States	Smoking status	Depressive symptoms had an effect on smoking trend.
12	Bardone	1998	8 years	459	General population	1	15	New Zealand	Tobacco addiction	Adolescent depression increased the risk of young adult tobacco dependence, there was no effect of anxiety.
13	Batterham	2009	4 years	6715	General population	0.51	20 to 24, 40 to 44, 60 to 64	Australia	Smoking status	Risk of depression was higher for smokers.
14	Beal	2013	7 years	262	General population	1	11	United States	Smoking heaviness	Higher levels of smoking predicted high depression scores; high depression scores did not predict smoking.
15	Bjorngaard	2013	2 years	53601	General population	n/a	10 to 12	Norway	Smoking heaviness	Smoking had no association with later depression and anxiety.
16	Black	2012	1 year	5287	Chinese	0.5	16.2	China	Smoking status	CES-D scores were predictive of smoking status.
17	Boden	2010	25 years	1265	General population	0.5	18	New Zealand	Tobacco addiction	Increased rates of nicotine dependence were associated with depressive symptoms.
18	Bomba	2004	16 years	265	General population	0.65	n/a	Poland	Smoking status	Adolescents with depression reported smoking in adulthood.
19	Boyes	2013	1 year	1154	Diagnosed with cancer in past 6 months	0.42	18 to 80	Australia	Smoking status	Current and former smokers had 2x the odds of depression and anxiety.
20	Braithwait	2015	2 years	5609	HIV positive ageing veterans	0.04	50.6	United States	Smoking status	Current smoking was associated with depression, Current depression was not associated with prior smoking.
21	Breslau	1993	1.2 years	995	General population	0.62	21 to 30	United States	Tobacco addiction	Progression to nicotine addiction in smokers was linked to a prior history of depression, but not anxiety.
22	Breslau	1998	5 years	974	General population	0.62	21 to 30	United States	Smoking onset	Depression at baseline was associated with the progression to daily smoking and history of daily smoking was associated with an increased risk of depression.
23	Brook	2002	13 years	736	General population	0.5	14	United States	Smoking heaviness	The frequency of tobacco use was not associated with the risk of depression.
24	Brook	2004	13 years	688	General population	0.51	17	United States	Smoking status	Smoking was associated with depressive symptoms at follow-up.
25	Brook	2006	13 years	451	African American and Puerto Ricans	0.51	26	United States	Smoking status, smoking trajectory	Depression was a risk factor for smoking (verses non smoking) and early continuous smoking.
26	Brook	2006	10 years	662	African American and Puerto Ricans	0.51	26	United States	Smoking trajectory	Individuals with depression and anxiety were more likely to be late onset smokers than experimental smokers.
27	Brook	2008	12 years	475	African Americans and Puerto Ricans	0.48	14	United States	Tobacco addiction	Depression predicted a positive diagnosis of nicotine dependence.
28	Brook	2014	22 years	607	General population	0.54	14	United States	Smoking heaviness	Individuals with chronic high depressed mood were heavy smokers.
29	Brown	1996	1 year	1507	General population	0.52	16.6	United States	Smoking onset	Smokers had elevated rates of depression and depression predicted smoking; there were no effects of anxiety.
30	Brummett	2003	15 years	1250	Coronary artery disease patients	0.18	51	United States	Smoking status	Baseline depression scores were associated with smoking patterns.
31	Buckner	1990	1 year	1263	Previously convicted for marijuana	0.48	24.5	United States	Smoking status	Baseline tobacco use resulted in 1.17 relative risk of depressed mood at follow up.
32	Byers	2012	20 years	7240	General population	1	72.8	United States	Smoking status	Baseline smoking increased the severity of depression.
33	Carvajal	2006	10 months	1137	General population	0.55	11 to 14	England	Smoking onset	Depressive symptoms predictive smoking initiation.
34	Carvajal	2012	18 - 19 months	744	General population	0.57	6th grade	United States	Smoking status	Depressive symptoms predicted future smoking.
35	Chen	2013	12 years	4088	Head and neck cancer patients	0.51	14.7	United States	Smoking onset	Depressed mood was associated with a smoking risk group.
36	Choi	1997	4 years	6863	General population	n/a	12 to 18	United States	Smoking status	Smoking at baseline predicted depressive symptoms, greater effect in female.
37	Clark	2004	6 years	572	Children of parents with Substance Abuse Disorders	0.22	10 to 12	United States	Smoking status	Daily smoking did not predict anxiety or depression disorders.
38	Clark	2011	30 days	7742	General population	0.51	n/a	United States	Smoking status	Baseline depressed mood predicted an increased in lifetime cigarette use.
39	Clark	2007	2 years	1615	General population	n/a	11 to 14	United Kingdom	Smoking status	Smoking was not associated with an increased risk of depressive symptoms.
40	Clyde	2014	3 years	1196	Type 2 diabetes patients	0.53	n/a	Canada	Smoking status, smoking heaviness	Moderate to heavy smoking was associated with depression.
41	Colman	2011	6 years	585	General population	0.64	16+	Canada	Smoking status	Daily smoking predicted repeated depressive episodes.
42	Coogan	2014	12 years	31848	African Americans	1	21 to 69	United States	Smoking status	Women with higher depressive symptoms were more likely to be smokers.
43	Costello	2008	5 years	11559	General population	0.52	15.9	United States	Smoking status	Individuals with high levels of tobacco use were likely to be in early and high depressed mood groups.
44	Cuijpers	2007	3 years	4796	General population	n/a	18 to 64	Netherlands	Smoking onset, smoking status	Smoking was associated with the development of an anxiety disorder but not a depressive disorder, and anxiety disorders were associated with smoking onset. No effect of depression.
45	de Jonge	2006	1 year	614	Ill elderly patients	0.66	60 to 80	Netherlands	Smoking status	Smoking was a risk factor for depression at follow-up.
46	Di Franza	2007	4 years	1246	General population	0.52	12.2	United States	Tobacco addiction	Depressed mood was a risk factor for nicotine addiction, there was no effect of anxiety.
47	Dugan	2014	10 years	2891	General population	1	46	United States	Smoking status	Smokers were at increased risk for developing depressive symptoms.
48	Duncan	2005	1 year	13068	General population	0.52	11 to 21	United States	Smoking status	Smoking increased the odds of high depressive symptoms in females, but not males.
49	Escobedo	1998	4 years	7885	General population	n/a	18 to 80	United States	Smoking onset	Symptoms of depression and anxiety increase the likelihood of smoking initiation during adolescence.
50	Ferdinand	2001	8 years	2600	General population	n/a	10 to 14	Netherlands	Smoking status	Depression and anxiety were not predictors of tobacco use.
51	Fergusson	2003	21 years	1061	General population	0.5	16 to 21	New Zealand	Smoking heaviness, tobacco addiction	Depression was associated with a 19% increase in cigarette intake.
52	Fergusson	2011	25 years	1265	General population	0.5	17 to 18	United States	Smoking status	Increased nicotine was associated with depressive and anxiety symptoms.
53	Fischer	2012	21 years	3803	General population	0.51	14	Australia	Smoking onset	Depression and anxiety was associated with reduced smoking rates.
54	Fleming	2008	3 years	885	High-risk behavioural problem children	0.47	12.9	United States	Smoking status	Depressive symptoms were associated with smoking in females.
55	Flensborg-Madsen	2011	26 years	18146	General population	0.66	20+	Denmark	Smoking status	Smokers were at an increased risk for being hospitalised for depression.
56	Franko	2005	10 years	1727	General population	1	9 to 10	United States	Smoking status	Mild and moderate depressed groups were more likely to smoke in adulthood.
57	Fuemmeler	2013	13 years	11639	General population	0.53	15	United States	Smoking onset	Having more depressive symptoms at baseline was related to a greater probability of smoking at follow up.
58	Fuemmeler	2013	19 years	14779	General population	0.53	15.6	United States	Smoking trajectory	Depressive symptoms were associated with smoking uptake.
59	Gage	2015	3 years	4561	General population	0.73	16 to 18	United Kingdom	Smoking status	Smoking at 16 was not associated with increased odds of depression or anxiety at 18 (after adjustment)
60	Galambos	2004	4 years	1322	General population	0.51	12 to 19	Canada	Smoking heaviness	Depressive symptoms increased as smoking levels increased.
61	Goodman	2000	1 year	15651	General population	0.49	11 to 21	United States	Smoking onset, smoking status	Depression was not associated with later smoking; smoking was associated with later depression.
62	Goodwin	2004	21 years	1053	General population	0.5	16 to 21	New Zealand	Tobacco addiction	Adolescent anxiety disorders were related to an increased risk of nicotine dependence.
63	Goodwin	2013	10 years	3021	General population	0.5	14 to 22	Germany	Tobacco addiction	Baseline depression and anxiety were likely to have increased or persistent nicotine addiction symptoms.
64	Gravely-Witte	2009	9 months	1498	Coronary artery disease patients	0.33	59	Canada	Smoking status	Current and former smokers had greater depressive symptoms.
65	Green	1992	5 years	1070	General population	n/a	65	United Kingdom	Smoking status	A past history of smoking was predictive of depression.
66	Griesler	2008	2 years	1039	General population	0.54	14.1	United States	Tobacco addiction	There were no associations between smoking and depression and anxiety in either direction.
67	Gritz	2003	1 year	659	General population	0.63	12.9	United States	Smoking status	Depression was a predictor for smoking a year later.
68	Hamdi	2014	12 years	1252	Twins	0.53	17	United States	Tobacco addiction	Depression was associated with an increased likelihood of nicotine dependence.
69	Hayatbakhsh	2011	21 years	3714	General population	1	5	Australia	Smoking onset, smoking heaviness	Internalising problems did not increase the risk of onset of smoking.
70	Holahan	2011	8 years	90, 629	Postmenopausal women	1	63.6	United States	Smoking onset	Baseline depressive symptoms were related to smoking uptake and heavier smoking.
71	Hooshmand	2012	4 years	4412	General population	0.49	9th grade	Canada	Smoking trajectory	Higher depressive symptoms resulted in accelerated cigarette use.
72	Hu	2011	2 years	660	General population	0.54	6th to 10th grade	United States	Tobacco addiction	Nicotine dependence did not predict depressive symptoms.
73	Hu	2012	4.5 years	877	General population	n/a	14.1	United States	Smoking trajectory	Early and late onset smokers were more likely to have been previously diagnosed with an anxiety disorder.
74	Jamal	2011	8 years	1055	General population	0.664	41.9	Netherlands	Smoking trajectory	Early onset smokers developed depression and anxiety disorders 5 years earlier than late onset smokers.
75	Jamal	2012	2 years	1725	Depressed or anxious	n/a	18 to 65	Netherlands	Tobacco addiction	Improvement in depressive and anxiety scores were slower in nicotine dependent smokers compared to other groups.
76	Julian	2011	5 years	663	Systemic lupic erythematosus (SLE) patients	0.89	20 to 60	United States	Smoking status	Smoking was not associated with the development of depression in patients with lupus.
77	Juon	2002	26 years	952	General population	0.52	1st grade	United States	Smoking trajectory	Lifetime depression was not associated with any smoking trajectories.
78	Kandel	1986	9 years	1004	General population	0.66	24.7	United States	Smoking status	Depression in adolescence resulted in both currents and lifetime cigarette use.
79	Kandel	2007	1 year	1039	General population	0.57	14	United States	Tobacco addiction	Depressive symptoms, and anxiety symptoms in female, were associated with progression to nicotine addiction.
80	Kang	2010	1 year	13052	Low income Koreans	n/a	20+	South Korea	Smoking status	Baseline smoking was associated with later depression, no effect of depression with later smoking.
81	Karp	2006	4.5 years	1089	General population	0.66	12 to 13	Canada	Tobacco addiction	Higher depression levels, and slower CYP2A6 activity, were associated with risk of conversion to nicotine dependence.
82	Kendler	1993	2 years	1566	Twin pairs	1	30.9	United States	Smoking heaviness	As cigarette consumption increased, so did rates of lifetime depression.
83	Kendler	2001	7 years	144	Monozygotic twins	1	n/a	United States	Tobacco addiction	There appears to be an environmental, not genetic, link between depression and nicotine addiction.
84	Khaled	2012	12 years	3824	General population	0.49	45+	Canada	Smoking status	There was a higher risk of depression among current and former smokers than never smokers.
85	Killen	1997	4 years	1901	General population	0.47	15	United States	Smoking onset	Depression was a risk factor for smoking onset in males, not females.
86	King	2004	3 years	1402	Twins	0.52	11	United States	Smoking onset	Depression doubled the odds of first time tobacco use by age 14.
87	Kleinjan	2010	1 years	641	General population	n/a	14 to 17	Netherlands	Tobacco addiction	Depressed mood predicted high dependence scores.
88	Klungsøyr	2006	11 years	1190	General population	0.5	18 and over	Norway	Smoking status, smoking heaviness	Smokers had an increasing risk of depression.
89	Knekt	1996	14 years	7219	General population	0.5	30+	Finland	Smoking status	The degree of depression score modulated the risk of smoking.
90	Kocer	2011	4 years	2199	Cardiac rehabilitation outpatients	0.13	61.7	New Zealand	Smoking status	Persistent smoking after outpatient cardiac rehabilitation resulted in depressive symptoms.
91	Korhonen	2007	15 years	9098	Twins	0.55	15	Finland	Smoking status	Male smoking was associated with risk of depression.
92	Leff	2003	2 years	59	At-risk adolescents	0.23	13	United States	Smoking onset	Mood and anxiety problems did not predict smoking initiation.
93	Leiferman	2002	3 years	9953	General population	1	15 to 49	United States	Smoking status	Women whom were depressed were more likely to smoke.
94	Lekka	2007	1 year	353	High security inmates	0	38.7	United Kingdom	Smoking heaviness	Depression, not anxiety, was a risk factor for number of cigarettes.
95	Leung	2012	13 years	2191	General population	1	18 to 23	Australia	Smoking status	Smokers had higher odds of developing depression; depressive symptoms were associated with smoking.
96	Leve	2012	3 years	264	General population	1	11.6	United States	Smoking onset	Depressive symptoms at Time 1 were associated with smoking at Time 3 *(UK cohort was excluded from analysis due to being part of RCT).
97	Marmorstein	2010	14 years	503	General population	0	6.6	United States	Smoking onset	Anxiety predicted increased risk for first tobacco use during the next year.
98	Maslowsky	2014	2 years	2003	General population	0.57	8th grade	United States	Smoking heaviness	Higher levels of depression in 8th grade predicted increased cigarette smoking.
99	McKenzie	2010	11 years		General population	n/a	14.9	Australia	Tobacco addiction	Individuals with high levels of anxiety and depressive symptoms had an increased risk of nicotine dependence.
100	Mendel	2012	10 years	1205	General population	n/a	10th- to 11th grade	United States	Smoking status	Less of a decrease in depressive symptoms throughout adolescence to adulthood in continued smokers.
101	Meng	2014	16 years	12227	General population	0.52	12 to 24	Canada	Smoking status	Smokers were more likely to develop depression at follow-up.
102	Miller-Johnson	1998	4 years	340	African Americans	n/a	6th grade	United States	Smoking status	A distinct pathway of tobacco use was seen for comorbid depression.
103	Moon	2010	2 years	2735	General population	0.51	16.04	United States	Smoking status	High depressive symptoms at wave II were characteristic of baseline smoking.
104	Moylan	2013	19 years	441	General population	0.51	18 months	Norway	Smoking status	Early smoking predicted anxiety.
105	Munafό	2008	1 year	12149	General population	0.5	15	United States	Smoking status	Depressed mood was not associated with the odds of regular smoking at follow up.
106	Naicker	2013	15 years	1027	General population	0.89	12	Canada	Smoking onset	Depressed adolescents were more likely to transition into adulthood smoking.
107	Needham	2007	6 years	10828	General population	0.42	18 to 26	United States	Smoking status	Adolescents with depression had greater likelihood of smoking, females who were smokers were also likely to be later depressed.
108	Niemela	2009	10 years	2307	General population	0	8	Finland	Smoking status	Depressive symptoms at age 8 were associated with an increase in smoking at age 18.
109	Okeke	2013	5 years	892	Mexican-origin and Hispanics	0.52	11 to 13	United States	Smoking heaviness	Anxiety scores were associated with smoking levels.
110	O'Loughlin	2009	5 years	877	General population	0.5	12.7	Canada	Smoking onset, smoking heaviness	Depression symptoms were not associated to smoking initiation; high depression scores were associated with lower rate of daily smoking.
111	Paffenbarger	1994	23 to 27 years	10201	General population	0	35 to 74	United States	Smoking status, smoking heaviness	Smoking increased the relative risk of first instance depression, and a greater risk with 1+ pack/day smokers.
112	Park	2009	1 year	4110	South Koreans	0.52	15	South Korea	Smoking status	Depression had a positive effect in experimental and daily smoking, while smoking has no effect on depression.
113	Pasco	2008	3 years	671	General population	1	20 to 93	Australia	Smoking status	Smoking increased the risk of first episode depression.
114	Patel	2006	1 year	8595	Indian	1	18 to 45	India	Smoking status	Tobacco use was associated with depression and anxiety.
115	Patten	2010	12 years	15252	General population	0.5	n/a	Canada	Smoking status	Smoking increased the risk of persistent, reoccurring depression.
116	Patten	2003	11 years	813	Treated for alcoholism	0.44	41.5	United States	Smoking heaviness	Current or former tobacco use was lower among individuals seeking treatment for alcohol with a prior depression diagnosis.
117	Patton	1998	3 years	2031	General population	0.53	14.5	Australia	Smoking onset	Depression and anxiety predicted smoking onset and transition to daily smoking; smoking was not associated with later depression and anxiety.
118	Patton	2006	10 years	1943	General population	0.52	14 to 15	Australia	Tobacco addiction	The presence of depression and anxiety symptoms were predictors of nicotine dependence.
119	Pedersen	2009	13 years	1501	General population	n/a	13	Norway	Smoking onset, smoking status, tobacco addiction	Depression and anxiety were not predictors for smoking initiation.
120	Prinstein	2009	6 years	250	General population	0.6	10.78	United States	Smoking status	There was an association between childhood depressive symptoms and adolescent cigarette use.
121	Racicot	2012	4 years	1293	General population	0.49	12 to 13	Canada	Tobacco addiction	Depression was associated with a higher dependence score.
122	Repetto	2005	8 years	623	African Americans	0.51	14.5	United States	Smoking status	Depressive symptoms influences cigarette use, predominantly for males.
123	Rodriguez	2005	4 years	925	General population	0.52	9th grade	United States	Smoking status	Baseline smoking effected depressive symptoms.
124	Saules	2004	4 years	636	General population	1	First year of university	United States	Smoking trajectory	Late onset smoking was a risk factor for the development of depression.
125	Schrader	2004	1 year	833	Cardiac patients	n/a	18 to 75	Australia	Smoking status	Baseline smokers were likely to be depressed at follow-up.
126	Schrader	2006	1 year	739	Cardiac patients	n/a	18 to 84	Australia	Smoking status	Baseline smoking was a predictor of moderate to severe depression at follow-up.
127	Senol	2006	6 years	119	Medical school students	0.34	18	Turkey	Smoking onset	Higher anxious students started smoking, no effect of depression.
128	Silberg	2003	6 years	1076	Twins	0.55	12 to 16	United States	Smoking status	Smoking was associated with later depression, more so in females.
129	Stein	1996	13 years	461	General population	0.71	grades 7 to 9	United States	Smoking status	Smoking predicted depression at follow-up.
130	Steuber	2006	1 year	14634	General population	0.51	14 to 15	United States	Smoking trajectory	Starters, quitters, and maintainers were more likely to be depressed at Time 2 than non-smokers.
131	Strong	2014	36 years	703	African Americans	0.51	6 to 7	United States	Smoking status	There was no association between depression and regular smokers.
132	Sweeting	2007	4 years	2005	General population	0.49	15	United Kingdom	Smoking status	Depressed mood was higher among current smokers.
133	Swendson	2010	11 years	5001	General population	n/a	15 to 54	United States	Smoking onset, tobacco addiction	Anxiety disorders were associated with smoking onset; mood disorders were associated with the development od nicotine dependence from daily use.
134	Takeuchi	2004	1 year	1060	Japanese workers	0.32	35	Japan	Smoking status	No effect that smoking could increase the risk of depression in this cohort.
135	Tanaka	2011	7 years	9201	Japanese	n/a	40 to 69	Japan	Smoking status	Women who were smokers were at risk for developing depression.
136	Tully	2010	6 years	756	Twins	0.45	15	United States	Tobacco addiction	There was no predictive relationship between depression and nicotine dependence.
137	van Gool	2007	6 years	1169	General population	0.48	48.9	Netherlands	Smoking status	There were no longitudinal associations between smoking behaviour and depressed mood.
138	van Gool	2003	6 years	1280	Chronic somatic diseases	n/a	55 to 58	Netherlands	Smoking heaviness	Persistent depression was associated with an increase in cigarette consumption of 2 per week.
139	Wagena	2005	1 year	4520	COPD patients	n/a	42	United States	Smoking status	The risk of depression and anxiety was highest in smokers.
140	Wang	1996	3 years	5855	General population	n/a	12 to 18	United States	Smoking status	No association of depression into smoking, or smoking into depression.
141	Weiss	2011	3 years	1771	General population	0.55	6th grade	United States	Smoking onset	Depressive symptoms were associated with the risk of smoking initiation.
142	Weyerer	2013	3 years	2512	Non-dementia elderly patients	0.65	79.6	Germany	Smoking status	Baseline smoking was not predictive of later life depression.
143	Whitbeck	2009	8 months	743	Indigenous Native Americans	n/a	10 to 13	Canada	Smoking heaviness	Depressed females reported higher rates of smoking compared to depressed males.
144	White	2007	12 years	281	African Americans	0	13	United States	Smoking trajectory	Depression was not a predictor of early or late onset smoking.
145	Wickrama	2010	11 years	11500	General population	n/a	13	United States	Smoking status	Smoking prevalence was high among adult in depressive groups.
146	Wiesner	2002	1 year	657	General population	0.55	11	Germany	Smoking onset	Depressive symptoms did not result in smoking initiation.
147	Windle	2001	2 years	1218	General population	0.52	15.5	United States	Smoking heaviness	Heavy smoking predicted later depression symptoms, and high persistent depressive scores were predictive of increased cigarette use.
148	Woodward	2001	21 years	964	General population	0.5	14 to 16	New Zealand	Tobacco addiction	After adjusting for possible confounders, adolescent anxiety did not predict subsequent nicotine addiction.
