# Supplementary material for: The Association of Cigarette Smoking With Depression and Anxiety: A Systematic Review
Source: Nicotine Tob Res. 2016 May 19;19(1):3–13. doi: 10.1093/ntr/ntw140 (PMC5157710; doi:10.1093/ntr/ntw140)
Supplement: Supplementary Data [file supp_ntw140_Fluharty_Smoking_Depression_Supplementary_Table_S2_.xlsx]

## Sheet: Sheet1
Supplementary Table S2: Excluded full-text studies
	First Author	Year	Journal	Reason for exclusion
1	Brook	2008	Nicotine Tob Res	Depression and anxiety were not defined, or an unreliable diagnostic test was used
2	Grenard	2006	Nicotine Tob Res	Depression and anxiety were not defined, or an unreliable diagnostic test was used
3	Malmberg	2013	Addict Behav	Depression and anxiety were not defined, or an unreliable diagnostic test was used
4	Orlando	2001	J Consult Clin Psychol	Depression and anxiety were not defined, or an unreliable diagnostic test was used
5	Sorensen	2011	Nordic Journal of Psychiatry	Depression and anxiety were not defined, or an unreliable diagnostic test was used
6	Tjora	2014	Addiction	Depression and anxiety were not defined, or an unreliable diagnostic test was used
7	Wu	1999	Am J Public Health	Depression and anxiety were not defined, or an unreliable diagnostic test was used
8	Wu	2008	J Stud Alcohol Drugs	Depression and anxiety were not defined, or an unreliable diagnostic test was used
9	Xie	2013	Nicotine Tob Res	Depression and anxiety were not defined, or an unreliable diagnostic test was used
10	Bares	2012	Addict Behav	Depression or anxiety subtypes included, or were comorbid with other psychiatric illnesses
11	Berk	2010	Journal of Dial Diagnosis	Depression or anxiety subtypes included, or were comorbid with other psychiatric illnesses
12	Breslau	1999	Arch Gen Psychiatry	Depression or anxiety subtypes included, or were comorbid with other psychiatric illnesses
13	Brook	2013	Am J Public Health	Depression or anxiety subtypes included, or were comorbid with other psychiatric illnesses
14	Brook	2012	Am J Addict	Depression or anxiety subtypes included, or were comorbid with other psychiatric illnesses
15	Conwell	2003	J Paediatr Child Health	Depression or anxiety subtypes included, or were comorbid with other psychiatric illnesses
16	Dierker	2001	J Am Acad Child Adolesc Psychiatry	Depression or anxiety subtypes included, or were comorbid with other psychiatric illnesses
17	Dodd	2010	Compr Psychiatry	Depression or anxiety subtypes included, or were comorbid with other psychiatric illnesses
18	Fagan	2009	Nicotine Tob Res	Depression or anxiety subtypes included, or were comorbid with other psychiatric illnesses
19	Georgiades	2007	J Child Psychol Psychiatry	Depression or anxiety subtypes included, or were comorbid with other psychiatric illnesses
20	Goodman	2010	Addiction	Depression or anxiety subtypes included, or were comorbid with other psychiatric illnesses
21	Goodwin	2011	Drug Alcohol Depend	Depression or anxiety subtypes included, or were comorbid with other psychiatric illnesses
22	Griesler	2011	Addiction	Depression or anxiety subtypes included, or were comorbid with other psychiatric illnesses
23	Heffner	2012	Bipolar Disord	Depression or anxiety subtypes included, or were comorbid with other psychiatric illnesses
24	John	2004	Drug Alcohol Depend	Depression or anxiety subtypes included, or were comorbid with other psychiatric illnesses
25	Johnson	2000	JAMA	Depression or anxiety subtypes included, or were comorbid with other psychiatric illnesses
26	Johnson	2009	Drug Alcohol Depend	Depression or anxiety subtypes included, or were comorbid with other psychiatric illnesses
27	Korhonen	2011	Nicotine Tob Res	Depression or anxiety subtypes included, or were comorbid with other psychiatric illnesses
28	Lien	2009	J Adolesc Health	Depression or anxiety subtypes included, or were comorbid with other psychiatric illnesses
29	Makinen	2010	Psychiatry Research	Depression or anxiety subtypes included, or were comorbid with other psychiatric illnesses
30	Malmberg	2012	J Youth Adolesc	Depression or anxiety subtypes included, or were comorbid with other psychiatric illnesses
31	Malmberg	2013	Addict Behav	Depression or anxiety subtypes included, or were comorbid with other psychiatric illnesses
32	Mino	2001	Prev Med	Depression or anxiety subtypes included, or were comorbid with other psychiatric illnesses
33	Mojtabai	2013	Am J Public Health	Depression or anxiety subtypes included, or were comorbid with other psychiatric illnesses
34	Nay	2013	Psychiatry Research	Depression or anxiety subtypes included, or were comorbid with other psychiatric illnesses
35	Schneider	2014	J Affect Disord	Depression or anxiety subtypes included, or were comorbid with other psychiatric illnesses
36	Smith	2014	J Addict Med	Depression or anxiety subtypes included, or were comorbid with other psychiatric illnesses
37	Smith	2014	Am J Public Health	Depression or anxiety subtypes included, or were comorbid with other psychiatric illnesses
38	Trautmann	2015	Addict Behav	Depression or anxiety subtypes included, or were comorbid with other psychiatric illnesses
39	Tucker	2003	J Adolesc Health	Depression or anxiety subtypes included, or were comorbid with other psychiatric illnesses
40	van der Velden	2008	Drug Alcohol Depend	Depression or anxiety subtypes included, or were comorbid with other psychiatric illnesses
41	Waldrop	2014	Am J Addict	Depression or anxiety subtypes included, or were comorbid with other psychiatric illnesses
42	Weinstein	2008	Addict Behav	Depression or anxiety subtypes included, or were comorbid with other psychiatric illnesses
43	Winefield	1992	Psychol Rep	Depression or anxiety subtypes included, or were comorbid with other psychiatric illnesses
44	Zehe	2013	Addict Behav	Depression or anxiety subtypes included, or were comorbid with other psychiatric illnesses
45	Bhome	2014	Curr Opin Pulm Med	Does not present new data
46	Cavailles	2013	Eur Respir Rev	Does not present new data
47	Gage	2013	Depress Anxiety	Does not present new data
48	Park	2007	Taken Kanho Hakhoe Chi	Does not present new data
49	Audrain-McGovern	2012	Drug Alcohol Depend	Other smoking category
50	Chaiton	2010	Addict Behav	Other smoking category
51	Chung	2010	Addict Behav	Other smoking category
52	Polen	2004	Psychol Addict Behav	Other smoking category
53	Beijers	2014	Addict Behav	Pregnant cohort
54	Beijers	2014	PloS one	Pregnant cohort
55	Bogaerts	2013	Obes Facts	Pregnant cohort
56	DeWilde	2013	Nurs Res	Pregnant cohort
57	Gavin	2011	Women Health	Pregnant cohort
58	Lewis	2011	PloS one	Pregnant cohort
59	Meyer	1994	Paediatr Perinat Epidemiol	Pregnant cohort
60	Paarlberg	1999	Psychol Health	Pregnant cohort
61	Pritchard	1994	J Epidemiol Community Health	Pregnant cohort
62	Rubio	2008	Alcohol Clin Exp Res	Pregnant cohort
63	Solomon	2007	Drug Alcohol Depend	Pregnant cohort
64	Zambrana	1997	Pediatr Nurs	Pregnant cohort
65	Hermes	2012	Addiction	Smokeless tobacco
66	Sihvola	2008	Addiction	Smokeless tobacco
67	Akechi	2001	Cancer	Smoking or depression/anxiety not exposure or outcome
68	Albers	2003	Pediatrics	Smoking or depression/anxiety not exposure or outcome
69	Artaud	2013	BMJ	Smoking or depression/anxiety not exposure or outcome
70	Atkinson	2015	PloS one	Smoking or depression/anxiety not exposure or outcome
71	Bolognini	2003	Subt Use Misuse	Smoking or depression/anxiety not exposure or outcome
72	Broms	2012	Nicotine Tob Res	Smoking or depression/anxiety not exposure or outcome
73	Brook	2010	Nicotine Tob Res	Smoking or depression/anxiety not exposure or outcome
74	Brook	2004	J Genet Psychol	Smoking or depression/anxiety not exposure or outcome
75	Brook	2014	Nicotine Tob Res	Smoking or depression/anxiety not exposure or outcome
76	Brooker	2008	Subt Use Misuse	Smoking or depression/anxiety not exposure or outcome
77	Brunet	2014	BMC Psychiatry	Smoking or depression/anxiety not exposure or outcome
78	Brunet	2014	Prev Med	Smoking or depression/anxiety not exposure or outcome
79	Copeland	2014	J Am Acad Child Adolesc Psychiatry	Smoking or depression/anxiety not exposure or outcome
80	Costello	2008	Health Psychol	Smoking or depression/anxiety not exposure or outcome
81	Crane	2015	Addict Behav	Smoking or depression/anxiety not exposure or outcome
82	Damen	2013	Eur J Prev Cardiol	Smoking or depression/anxiety not exposure or outcome
83	Ernst	2006	Pediatrics	Smoking or depression/anxiety not exposure or outcome
84	Fergusson	1996	Arch Gen Psychiatry	Smoking or depression/anxiety not exposure or outcome
85	Haller	2014	Drug Alcohol Depend	Smoking or depression/anxiety not exposure or outcome
86	Hamer	2013	Brain Behav Immun	Smoking or depression/anxiety not exposure or outcome
87	Kandel	1987	J Youth Adolesc	Smoking or depression/anxiety not exposure or outcome
88	Kirisci	2004	Drug Alcohol Depend	Smoking or depression/anxiety not exposure or outcome
89	Kulsoon	2015	Neuropsychiatr Dis Treat	Smoking or depression/anxiety not exposure or outcome
90	Lemonge	2013	Am J Epidemiol	Smoking or depression/anxiety not exposure or outcome
91	Lillehoj	2004	Subst Use Misuse	Smoking or depression/anxiety not exposure or outcome
92	Lundin	2015	Epidemiol Psychiatr Sci	Smoking or depression/anxiety not exposure or outcome
93	Miller	2013	Respir Med	Smoking or depression/anxiety not exposure or outcome
94	Moller	2013	Addiction	Smoking or depression/anxiety not exposure or outcome
95	Mun	2008	Dev Psychopathol	Smoking or depression/anxiety not exposure or outcome
96	Newcomb	1986	Am J Public Health	Smoking or depression/anxiety not exposure or outcome
97	Newcomb	1986	Am J Public Health	Smoking or depression/anxiety not exposure or outcome
98	Paunesku	2008	J Cogn Behav Psychother	Smoking or depression/anxiety not exposure or outcome
99	Poutanen	2008	Nord J Psychiatry	Smoking or depression/anxiety not exposure or outcome
100	Purcell	2014	Early Interv Psychiatry	Smoking or depression/anxiety not exposure or outcome
101	Rottenberg	2013	J Am Med Dir Assoc	Smoking or depression/anxiety not exposure or outcome
102	Samuelsson	2013	BMC Public Health	Smoking or depression/anxiety not exposure or outcome
103	Scourfield	2003	J Child Psychol Psychiatry	Smoking or depression/anxiety not exposure or outcome
104	Shanahan	2011	Psychol Med	Smoking or depression/anxiety not exposure or outcome
105	Sieber	1990	Drug Alcohol Depend	Smoking or depression/anxiety not exposure or outcome
106	Smith	2013	PloS one	Smoking or depression/anxiety not exposure or outcome
107	Smokowski	2009	J Prim Prev	Smoking or depression/anxiety not exposure or outcome
108	Tait	2013	J Clin Psychol	Smoking or depression/anxiety not exposure or outcome
109	Vie	2015	Eur J Public Health	Smoking or depression/anxiety not exposure or outcome
110	Weekes	2011	J Natl Med Assoc	Smoking or depression/anxiety not exposure or outcome
111	Weinberger	2012	Addiction	Smoking or depression/anxiety not exposure or outcome
112	Weinberger	2013	Drug Alcohol Depend	Smoking or depression/anxiety not exposure or outcome
113	White	1996	Psychol Health	Smoking or depression/anxiety not exposure or outcome
114	Angst	1996	Br J Psychiatry	Smoking was not distinguished from other substance use
115	Baggio	2013	Int J Adolescent Med Health	Smoking was not distinguished from other substance use
116	Brook	2014	Am J Public Health	Smoking was not distinguished from other substance use
117	Mason	2008	Drug Alcohol Depend	Smoking was not distinguished from other substance use
118	Salom	2015	Addiction	Smoking was not distinguished from other substance use
119	Sung	2004	Drug Alcohol Depend	Smoking was not distinguished from other substance use
120	Yamaguchi	1984	Am J Public Health	Smoking was not distinguished from other substance use
121	Alt	2013	Laryngoscope	Study is not longitudinal
122	Benjamin	2013	J Consult Clin Psychol	Study is not longitudinal
123	Berlin	2008	Prev Med	Study is not longitudinal
124	Bonevski	2014	Drug Alcohol Review	Study is not longitudinal
125	Breslau	2004	Psychol Med	Study is not longitudinal
126	Callaghan	2014	J Psychiatr Res	Study is not longitudinal
127	Capron	2014	Cogn Behav Ther	Study is not longitudinal
128	Cervilla	2004	Psychol Medicine	Study is not longitudinal
129	Cohen	1991	Prev Med	Study is not longitudinal
130	Collins	2013	J Child Fam Stud	Study is not longitudinal
131	Dierker	2007	Drug Alcohol Depend	Study is not longitudinal
132	Ditre	2013	Exp Clin Psychpharmacol	Study is not longitudinal
133	Edwards	2012	J Affect Disord	Study is not longitudinal
134	Forray	2014	Addict Behav	Study is not longitudinal
135	Hanna	1999	Alcohol Clin Exp Res	Study is not longitudinal
136	Ismail	2000	Am J of Epidemiology	Study is not longitudinal
137	Keuthen	2000	Psychother Psychosom	Study is not longitudinal
138	Korhonen	2014	PloS one	Study is not longitudinal
139	Koval	1999	Addict Behav	Study is not longitudinal
140	Larsen	2009	J Psychosom Res	Study is not longitudinal
141	Lazary	2014	PloS one	Study is not longitudinal
142	Leventhal	2012	Nicotine Tob Res	Study is not longitudinal
143	Libby	2005	Addict Behav	Study is not longitudinal
144	Maniecka	2013	Int J Occup Med Environ Health	Study is not longitudinal
145	McCaffery	2008	Health Psychol	Study is not longitudinal
146	Mistry	2014	Drug Alcohol Depend	Study is not longitudinal
147	Moselhy	2012	Epidemiol Psychiatr Sci	Study is not longitudinal
148	Munhoz	2013	J Affect Disord	Study is not longitudinal
149	Murphy	2003	Am J Psychiatry	Study is not longitudinal
150	Onge	2014	J Gerontol B Psychol Sci Soc Sci	Study is not longitudinal
151	Othieno	2014	J Affect Disord	Study is not longitudinal
152	Prochaska	2014	Health Psychol	Study is not longitudinal
153	Ritt-Olson	2005	Subt Use Misuse	Study is not longitudinal
154	Strong	2007	Nicotine Tob Res	Study is not longitudinal
155	Turan	2014	Prim Health Care res Dev	Study is not longitudinal
156	Valera	2014	Nicotine Tob Res	Study is not longitudinal
157	Weinstein	2013	Psychol Addict Behav	Study is not longitudinal
158	Wilens	2013	Drug Alcohol Depend	Study is not longitudinal
159	Woolf	1999	Prev Med	Study is not longitudinal
160	Zhang	2008	Am J Geriatric Psychiatry	Study is not longitudinal
161	Carceller-Maicas	2014	Adicciones	Study not in English
162	Dupre	2013	J Gynecol Obstet Biol Reprod	Study not in English
163	Heger	2014	Prax Kinderpsychol Kinderpsych	Study not in English
164	Park	2009	J Korean Acad Nurs	Study not in English
165	Postolache	2014	Rev Med Chir Soc Med Nat Iasi	Study not in English
166	Sanchez-Villega	2008	Med Clin	Study not in English
